# Supplementary material for: Water Intake and Adiposity Outcomes among Overweight and Obese Individuals: A Systematic Review and Meta-Analysis of Randomized Controlled Trials
Source: Nutrients. 2024 Mar 27;16(7):963. doi: 10.3390/nu16070963 (PMC11013432; doi:10.3390/nu16070963)
Supplement: Supplementary file 1 [file nutrients-16-00963-s001.zip]

Archive with 1 entries (1 files):
- nutrients-2893802-supplementary.pdf
